# Supplementary material for: Glycyl-tRNA Synthetase (GARS) Expression Is Associated with Prostate Cancer Progression and Its Inhibition Decreases Migration, and Invasion In Vitro
Source: Int J Mol Sci. 2023 Feb 21;24(5):4260. doi: 10.3390/ijms24054260 (PMC10001614; doi:10.3390/ijms24054260)
Supplement: Supplementary file 1 [file ijms-24-04260-s001.zip]

Archive with 1 entries (1 files):
- ijms-2151520-supplementary.pdf
